# Supplementary material for: Untargeted metabolomics unveiled the role of butanoate metabolism in the development of Pseudomonas aeruginosa hypoxic biofilm
Source: Front Cell Infect Microbiol. 2024 Feb 16;14:1346813. doi: 10.3389/fcimb.2024.1346813 (PMC10904581; doi:10.3389/fcimb.2024.1346813)
Supplement: Supplementary file 1 [file DataSheet_1.xlsx]

## Sheet: Biofilm compared to PLST
Metabolite (m/z)	Pval	Fold change
363.195	9.26e-12	-5.1286
163.06	2.44e-10	-1.0097
148.06	3.14e-10	-2.0548
130.05	1.63e-09	-1.5723
220.934	1.78e-09	3.2753
377.21	3.18e-09	-4.9062
282.16	5.99e-09	-4.2595
148.004	9.04e-09	-2.6406
142.026	9.39e-09	-2.5448
120.966	1.34e-08	-0.19946
203.052	2.35e-08	-1.2716
277.248	3.52e-08	-0.201
195.086	3.96e-08	-2.9302
156.026	5.45e-08	-1.3221
208.858	5.75e-08	6.1743
131.01	6.35e-08	-1.867
89.0712	1.04e-07	-0.013374
180.086	1.63e-07	-0.92087
258.109	1.74e-07	-2.8984
114.066	1.85e-07	-1.8193
219.026	2e-07	-2.602
268.103	2.55e-07	0.071398
127.039	2.83e-07	-0.79427
116.071	3.17e-07	-0.51647
145.049	3.37e-07	-1.4881
132.065	3.38e-07	-0.94042
264.954	3.47e-07	5.7692
106.05	3.5e-07	-2.6682
343.263	3.81e-07	-0.71403
134.045	5.36e-07	-3.3508
348.069	5.58e-07	-0.045584
120.065	6.12e-07	-1.7371
175.109	6.57e-07	4.7318
564.196	6.6e-07	-1.3388
109.101	6.7e-07	0.20949
223.012	6.95e-07	-2.6695
226.951	8.97e-07	6.1292
147.117	9.33e-07	-2.7856
177.134	1.02e-06	-3.813
145.026	1.17e-06	-2.6121
147.112	1.19e-06	-0.78245
166.053	1.22e-06	-2.6228
309.226	1.32e-06	-0.27899
140.903	1.4e-06	7.2828
111.042	1.49e-06	4.8643
307.082	1.57e-06	-0.14987
156.076	1.58e-06	-1.7754
123.078	1.65e-06	4.8385
162.076	1.73e-06	-2.0236
129.066	2.04e-06	-0.72256
499.402	2.46e-06	10.1
208.89	2.49e-06	10.346
125.057	2.74e-06	3.9566
391.226	2.87e-06	-3.9396
222.147	3.13e-06	-0.85938
184.979	3.31e-06	-2.6543
83.0108	3.34e-06	6.9387
305.243	3.54e-06	-0.36727
379.207	3.65e-06	-4.2665
109.062	4.07e-06	8.1231
566.213	4.09e-06	-0.17122
152.897	4.26e-06	2.9726
142.978	4.65e-06	-1.7262
123.042	5.05e-06	4.254
140.952	5.31e-06	-0.65904
134.982	5.57e-06	-2.7879
121.008	5.92e-06	-0.69298
145.122	6.32e-06	0.25596
123.055	6.58e-06	-0.0057591
393.082	6.66e-06	4.569
157	7.06e-06	3.2456
383.115	7.82e-06	-2.702
160.96	7.95e-06	-1.0396
184.028	7.96e-06	3.4887
265.022	8.31e-06	-2.9992
291.173	8.53e-06	7.1944
125.021	8.72e-06	2.8217
224.144	8.91e-06	-1.3645
173.021	9.27e-06	-2.9759
150.058	9.78e-06	4.4883
170.996	1.3e-05	1.7575
744.548	1.51e-05	-0.36871
113.057	1.55e-05	3.7548
300.289	1.62e-05	-0.38611
470.309	1.63e-05	-1.3388
243.157	1.92e-05	5.4582
190.045	1.95e-05	4.2234
121.072	2.05e-05	-0.43105
175.074	2.13e-05	8.4769
209.091	2.16e-05	0.091902
165.071	2.17e-05	16.285
82.0268	2.3e-05	3.161
186.891	2.31e-05	3.2746
191.067	2.39e-05	4.3175
927.48	2.53e-05	3.745
201.1	2.71e-05	-0.49595
96.0422	2.76e-05	2.7998
152.031	3e-05	-0.15612
110.058	3.42e-05	2.4429
139.037	3.49e-05	0.22613
161.153	3.54e-05	0.27258
861.833	3.77e-05	2.5888
322.237	4.42e-05	-0.028922
317.199	4.78e-05	2.6747
374.159	4.84e-05	0.028103
161.117	4.95e-05	-0.057299
193.083	5.89e-05	3.9182
142.026	5.97e-05	-2.9999
393.223	7.03e-05	-2.8727
230.966	7.17e-05	5.0349
194.033	7.61e-05	2.1727
99.042	7.7e-05	2.5111
655.314	7.76e-05	-0.27965
324.807	7.91e-05	2.7977
331.247	8.6e-05	-0.28118
240.18	8.94e-05	0.099455
971.802	9.06e-05	3.4151
234.961	9.07e-05	5.1543
195.122	9.38e-05	0.13274
109.026	9.57e-05	2.2415
324.734	9.7e-05	6.9788
189.112	9.89e-05	0.02604
557.361	0.00010737	2.765
223.093	0.000115152	4.8856
264.852	0.000137029	2.7214
125.032	0.00013733	-3.7472
218.138	0.000145636	-0.011913
209.078	0.000147948	2.8862
380.769	0.000149768	4.0458
106.086	0.000150136	-1.7616
158.057	0.000152978	2.7016
115.037	0.000154972	2.2556
162.907	0.000159314	4.8417
134.987	0.000161706	-2.375
216.063	0.000166391	-3.5497
159.065	0.00017226	-0.37275
122.058	0.000173179	2.22
1156.78	0.000191318	2.5617
182.98	0.000197813	-4.0112
107.052	0.000210223	0.071223
182.081	0.000226099	0.44176
212.973	0.000229333	-3.195
189.112	0.000233326	0.12109
181.049	0.000240626	0.094988
494.885	0.000263588	3.7768
605.859	0.000271041	6.3638
183.174	0.000275723	-0.18966
241.143	0.000281629	0.069659
664.527	0.000289096	2.8776
162.907	0.000301386	4.8327
135.101	0.000301421	-0.10618
326.804	0.00031367	3.8775
206.82	0.000326418	4.3919
139.036	0.000330096	2.0895
146.092	0.000359721	-0.27158
177.071	0.000368718	3.2254
250.179	0.000403983	-2.3564
491.285	0.000427498	3.7073
206.138	0.000444909	0.043249
249.045	0.000447623	-3.2378
995.466	0.000453427	3.0655
130.965	0.000458058	1.4047
195.086	0.000467923	-0.11302
694.831	0.000475902	2.9506
724.482	0.000486177	2.9828
175.096	0.000490062	0.14197
126.016	0.000506726	-0.52585
205.097	0.000524245	4.0063
146.165	0.000526487	-0.69506
327.681	0.00053863	3.623
365.192	0.000563711	-3.5231
101.024	0.000595638	0.17246
298.185	0.000626378	0.16305
730.242	0.000663566	-0.19438
165.127	0.000704882	0.10107
289.136	0.000723228	-6.2301
182.98	0.000725691	-2.4573
604.297	0.000745746	4.4304
884.496	0.00077059	2.7289
891.779	0.000828808	3.3216
437.361	0.000967496	0.059942
162.907	0.000984	-1.4637
321.274	0.0010524	-0.020411
189.052	0.00106193	0.076966
470.31	0.00106203	-0.414
195.086	0.00110442	-0.17435
247.128	0.00113337	4.1327
175.075	0.00115912	-0.49574
261.253	0.00117714	0.086705
199.113	0.00119712	4.2654
319.193	0.00120918	-4.8544
372.135	0.00126678	-0.26591
196.961	0.00128078	3.2687
140.068	0.0013798	-0.53461
935.803	0.00141298	3.1551
604.368	0.00156133	-0.99227
720.488	0.0017029	3.3216
236.163	0.0017163	-0.076427
207.099	0.00178288	4.265
969.796	0.00179899	3.5618
165.054	0.00185298	0.080126
177.134	0.00194631	-0.66178
259.117	0.00203273	-0.44604
365.34	0.00208729	0.1736
236.071	0.00211331	2.3034
121.072	0.00218317	0.57322
126.016	0.00223403	2.1041
177.112	0.00223434	0.25456
344.181	0.00233452	5.0517
958.313	0.00234701	3.1052
176.103	0.00236825	-1.9805
842.395	0.00261669	3.15
262.139	0.00261878	4.6968
98.0215	0.00264968	1.8826
329.231	0.00269835	-0.48682
203.15	0.002942	-5.1733
523.367	0.00297544	3.2329
642.344	0.00302754	4.7847
155.054	0.00316331	-3.314
261.144	0.00395514	4.1888
403.232	0.0039564	0.027262
132.102	0.00420934	0.71246
182.98	0.00425764	0.69593
729.532	0.00520171	0.051064
659.341	0.00522222	3.5095
270.315	0.00526501	-0.41278
112.087	0.00538229	-0.15674
143.013	0.00562109	1.7
164.091	0.00634884	0.21476
1156.44	0.00636997	2.9626
188.07	0.00661455	4.4748
441.296	0.00679502	1.7971
326.232	0.0068955	0.15431
348.069	0.00732152	5.4654
153.052	0.00740965	1.5884
646.487	0.00789062	-1.3412
896.361	0.00795515	6.9982
317.195	0.0081101	-3.2891
548.827	0.00868089	2.7966
455.212	0.00967413	4.0842
175.119	0.00990654	-8.9414
141.113	0.00992355	-0.0093965
603.092	0.0102961	3.9989
986.292	0.0103442	5.429
185.064	0.0113019	-4.0554
169.146	0.0114838	0.72737
305.09	0.0115735	0.13778
265.154	0.0126067	-0.48003
145.072	0.013609	-2.1993
110.058	0.0136237	1.7795
1014.27	0.0149654	6.1288
776.449	0.0150699	3.5111
188.988	0.0170714	-3.4405
84.9602	0.0172472	1.2586
107.049	0.0174363	-0.088133
233.101	0.0175522	-1.0945
145.072	0.0176296	-4.0066
325.163	0.0201329	0.15703
143.031	0.0205915	1.7882
137.046	0.0211889	0.47545
869.378	0.0222991	3.569
693.506	0.0229869	3.4614
166.986	0.0236164	0.94813
155.054	0.0242357	-5.4903
767.335	0.0242943	3.1205
324.058	0.0247245	8.0415
361.168	0.0283211	-4.7155
293.195	0.0302202	0.40331
362.906	0.0312264	3.5724
101.003	0.031756	1.4772
185.064	0.0340491	-5.9402
142.159	0.0379208	2.5678
233.147	0.0396328	-2.2059
1040.29	0.0402391	2.7446
226.164	0.0417537	0.31108
259.085	0.041854	0.14058
277.136	0.045678	-3.6302
247.014	0.0461088	4.4667
153.007	0.0464046	1.1928
310.112	0.0467492	-5.7923
167.085	0.0471329	2.4974
277.136	0.0488441	-4.6971
162.058	0.0524709	3.6158
312.191	0.0526796	7.3768
498.232	0.0527786	10.711
498.232	0.0546475	7.3001
211.144	0.0567722	-3.3272
753.461	0.0579278	3.7561
1085.45	0.0581879	2.3903
343.138	0.0583159	5.2481
323.146	0.0608718	0.37026
140.068	0.0637308	1.3807
761.322	0.0640991	3.611
189.134	0.0746211	-4.4791
903.48	0.0750507	2.7793
189.037	0.0802544	-0.16679
217.096	0.0862478	4.0016
971.468	0.0908852	3.1253
758.815	0.092189	3.3952
371.22	0.100937	3.9859
197.128	0.104904	-2.7597
197.081	0.106116	2.5883
178.107	0.106641	0.38088
169.047	0.114833	0.54072
169.097	0.123975	-1.4961
426.099	0.125859	-1.4491
238.044	0.141276	-1.289
83.0609	0.149226	-0.43553
196.961	0.160394	2.7172
240.16	0.165886	0.52772
227.091	0.167683	1.6287
187.057	0.181739	-0.45682
134.996	0.185568	1.1491
223.012	0.189489	1.252
433.206	0.219025	1.9799
599.459	0.220654	0.23034
156.138	0.233305	0.77223
624.393	0.239992	0.3424
296.17	0.248901	-0.83746
197.1	0.268406	1.4855
242.138	0.274096	1.9148
323.169	0.278099	1.8291
289.112	0.288349	0.36306
113.032	0.308347	0.49108
133.097	0.309663	0.81931
89.1077	0.31577	1.9278
178.107	0.40361	0.56647
491.266	0.453334	0.53531
199.144	0.454627	0.59216
187.036	0.458142	0.42516
365.303	0.502263	0.63245
166.086	0.523183	1.0624
154.058	0.551094	0.99707
175.107	0.622713	0.58433
161.04	0.631428	1.2332
82.9898	0.722686	0.7624
239.022	0.763618	1.0204
455.428	0.798436	0.65839
173.042	0.809822	1.1085
105.066	0.86003	1.0884
301.127	0.862597	0.95839
271.201	0.973591	0.96677
197.177	0.983324	0.97397
388.196	0.98913	1.1903

## Sheet: Biofilm compared to PLSH
Metabolite (m/z)	Pval	Fold change
220.934	2.08e-10	3.1399
156.076	3.87e-10	-2.7739
106.05	5.78e-10	-2.8794
145.026	1.82e-09	-2.4743
134.045	1.99e-09	-3.4844
148.06	2e-09	-2.3853
120.065	3.31e-09	-2.008
114.066	4.97e-09	-1.8886
160.96	6.09e-09	-2.0099
163.06	8.25e-09	-0.66979
268.103	1.04e-08	-0.33664
148.004	1.29e-08	-2.5184
209.091	1.34e-08	-0.29742
142.026	1.38e-08	-2.501
931.558	2.07e-08	-2.9219
216.063	2.54e-08	-3.6606
130.05	2.61e-08	-1.6938
564.196	2.91e-08	-1.5948
282.16	3e-08	-4.1568
208.858	3.82e-08	7.0647
173.042	5.25e-08	4.2963
897.574	5.51e-08	-2.8609
152.031	5.98e-08	-0.55506
131.01	7.76e-08	-2.0078
363.195	7.91e-08	-5.1324
195.086	1.02e-07	-2.6222
258.109	1.4e-07	-3.8039
377.21	1.58e-07	-4.8207
134.982	1.72e-07	-2.5059
182.081	1.98e-07	-0.61228
116.071	2.06e-07	-0.58703
180.086	2.23e-07	-1.0088
203.052	2.52e-07	-1.1925
145.049	3.14e-07	-1.476
140.952	3.73e-07	-2.061
175.109	4.22e-07	5.3861
123.055	4.34e-07	-1.0473
219.026	5.04e-07	-2.5198
166.053	5.54e-07	-2.6338
343.263	6.29e-07	-0.6274
132.065	6.58e-07	-0.99149
127.039	7.16e-07	-0.83017
223.012	7.58e-07	-2.5744
147.112	7.62e-07	-2.9606
129.066	7.8e-07	-0.88418
182.98	8.02e-07	-2.6519
947.554	8.68e-07	-8.2893
156.026	8.87e-07	-1.4401
184.979	9.53e-07	-2.6238
226.951	1.1e-06	6.6824
488.812	1.27e-06	-2.9594
111.042	1.28e-06	5.1057
140.903	1.41e-06	7.7524
125.057	1.78e-06	4.1858
265.022	2.19e-06	-2.5446
123.078	2.29e-06	5.5084
152.897	2.46e-06	2.9726
115.087	3.46e-06	-4.0681
261.036	3.62e-06	-3.0114
109.062	3.68e-06	10.084
162.076	4.15e-06	-2.5438
120.966	4.62e-06	-0.25665
393.082	5.06e-06	5.0923
143.031	5.14e-06	5.0349
125.021	5.17e-06	3.1249
173.021	5.22e-06	-3.2488
83.0108	5.39e-06	8.4677
123.042	6.32e-06	4.9119
372.135	7.05e-06	-0.75437
140.068	9.83e-06	-1.0105
137.046	1.02e-05	-0.62301
113.057	1.12e-05	3.9204
132.102	1.2e-05	0.11132
190.045	1.21e-05	4.5217
110.058	1.23e-05	2.6023
212.973	1.25e-05	-2.6496
186.891	1.29e-05	3.2746
348.069	1.38e-05	-2.1019
142.978	1.44e-05	-1.9222
291.173	1.48e-05	4.8235
383.115	1.51e-05	-2.9699
927.48	1.59e-05	3.745
96.0422	1.63e-05	3.0455
379.207	1.75e-05	-4.1846
176.103	1.87e-05	-4.0786
175.074	1.88e-05	8.7577
82.0268	1.89e-05	3.3081
290.134	1.89e-05	-10.18
133.097	2.06e-05	-4.4723
191.067	2.49e-05	4.9519
99.042	3.27e-05	2.653
861.833	3.43e-05	2.5888
146.165	3.64e-05	-5.8855
109.026	3.69e-05	2.3177
208.89	3.72e-05	2.8184
317.199	3.72e-05	2.6747
166.986	3.78e-05	0.47208
147.117	3.85e-05	-3.1886
744.548	3.89e-05	-0.21833
182.98	4.1e-05	-2.788
177.134	4.29e-05	-3.2731
730.242	4.43e-05	-0.79144
566.213	4.67e-05	-0.045919
307.082	4.86e-05	-1.63
196.094	5.22e-05	-3.3594
324.807	5.46e-05	2.7977
971.802	5.78e-05	3.4151
115.037	6.28e-05	2.4576
264.954	6.51e-05	2.7107
193.083	6.78e-05	4.3372
122.058	6.82e-05	2.2748
106.086	6.96e-05	-3.7172
499.402	7.23e-05	2.6073
557.361	7.75e-05	2.765
211.144	7.82e-05	-2.8513
391.226	8.4e-05	-3.9357
158.057	8.92e-05	3.0473
166.086	9.23e-05	0.097899
264.852	9.77e-05	2.7214
961.568	0.000102818	-3.2332
380.769	0.000106383	4.0458
470.309	0.000111281	-0.75629
327.681	0.000113207	6.5978
277.248	0.000117456	-0.12181
243.157	0.000119671	3.14
165.071	0.000129302	3.1565
403.232	0.000131508	-0.10309
223.093	0.000135957	4.3886
209.078	0.000143877	3.0433
182.103	0.000146791	-1.1704
89.0712	0.000155532	0.21149
289.127	0.00016586	-1.1513
184.028	0.00018072	2.8371
139.036	0.000181855	2.1745
494.885	0.000183366	3.7768
664.527	0.000188987	2.8776
161.117	0.000190845	-0.14562
277.102	0.000196264	-6.4858
182.98	0.000205697	0.1158
329.172	0.000210314	-3.0214
162.907	0.000215228	5.2208
1156.78	0.000220669	2.5617
201.1	0.000223901	-0.56289
326.804	0.000225052	3.8775
249.045	0.000228738	-2.9375
177.071	0.000245273	3.2254
187.057	0.000263684	3.0898
393.223	0.000280973	-3.5555
724.482	0.000316961	2.9828
491.285	0.000321647	3.7073
995.466	0.000321706	3.0655
310.112	0.000329029	-6.7194
694.831	0.000348114	2.9506
406.145	0.000360488	-3.6032
206.82	0.000398536	4.9236
155.054	0.000407235	-0.95486
98.0215	0.000407315	2.1605
247.128	0.000414877	6.7575
305.243	0.000476504	-0.16946
437.361	0.000509756	-0.0072424
162.907	0.000523997	4.8178
884.496	0.000526373	2.7289
604.297	0.000530103	4.8617
134.996	0.000535887	0.59985
107.049	0.000548052	2.0295
891.779	0.000637444	3.3216
89.1077	0.000653036	-1.3451
324.058	0.000729096	-4.8509
137.046	0.000886473	-1.6471
162.907	0.00104013	-1.1014
935.803	0.00111571	3.1551
153.052	0.00117261	1.757
399.144	0.00119388	-4.7025
720.488	0.00125781	3.3216
133.097	0.00127507	-2.8136
247.057	0.00130158	-5.7217
143.013	0.00130839	1.7709
969.796	0.00134422	3.5618
655.314	0.00136475	-0.50784
196.961	0.00136577	3.2687
126.016	0.00139624	2.2831
189.112	0.00152004	0.089794
207.099	0.00153556	5.3247
236.071	0.00163732	2.318
958.313	0.00167796	3.1052
324.734	0.00170981	2.6538
605.859	0.00179432	3.1452
142.159	0.00180651	6.1323
842.395	0.0018871	3.15
142.026	0.00195874	-3.4089
344.181	0.00207179	5.0517
309.226	0.00208198	0.3033
523.367	0.00218499	3.2329
262.139	0.00226765	4.6968
365.192	0.00235891	-3.6815
140.068	0.00253858	1.5285
84.9602	0.00254918	0.62029
121.072	0.00258186	0.13736
642.344	0.00272627	4.7847
322.237	0.00299959	-0.12566
261.144	0.0032941	4.1888
156.138	0.00342388	2.0959
230.966	0.00353945	2.3851
206.138	0.00368556	0.069396
199.113	0.00386791	3.1406
165.127	0.0039094	0.10868
659.341	0.00409002	3.5095
189.112	0.00447609	0.14708
241.143	0.00453255	0.075081
1156.44	0.00476866	2.9626
321.274	0.00493696	0.05776
195.086	0.0052201	0.5466
153.007	0.0054021	0.61412
189.052	0.00557244	-0.092352
194.033	0.00565486	1.2204
109.101	0.00601377	0.51104
548.827	0.00610591	2.7966
234.961	0.00626674	2.2352
101.003	0.00641798	1.5765
298.185	0.0065116	0.13855
175.096	0.00714015	0.15509
896.361	0.00777428	6.9982
455.212	0.00839177	4.0842
157	0.00854469	1.7459
603.092	0.00912675	3.9989
181.049	0.00941565	0.18852
986.292	0.00942773	5.429
374.159	0.0108027	0.14732
441.296	0.0109306	1.7082
265.154	0.0114817	-0.52071
218.138	0.01157	0.16169
240.18	0.0118084	0.22256
729.532	0.0123909	-0.17891
776.449	0.0126625	3.5111
175.075	0.0133136	-0.14877
1014.27	0.0144275	6.1288
296.17	0.0146952	4.5033
259.063	0.0151828	-5.2117
188.988	0.0165971	-4.1456
365.34	0.0172698	0.16886
323.068	0.0173362	-5.7613
259.117	0.0175142	-0.70606
146.092	0.0176588	0.32424
470.31	0.0182828	0.33524
869.378	0.0188531	3.569
693.506	0.0195707	3.4614
331.247	0.0197464	0.19903
767.335	0.0198813	3.1205
155.079	0.0217489	-1.7435
195.122	0.0253397	0.35761
107.052	0.0263385	0.24412
319.193	0.0263443	-5.1385
1040.29	0.0301941	2.7446
362.906	0.0303404	3.5724
338.101	0.0316324	-4.9564
426.099	0.0345918	3.5354
121.072	0.0361981	0.55517
167.085	0.0380194	2.647
1085.45	0.0391476	2.3903
233.147	0.0408044	6.1574
139.037	0.0439177	0.53933
110.058	0.0475867	1.5361
323.146	0.0484169	0.19482
270.315	0.0485917	-0.55222
312.191	0.0498666	14.16
240.16	0.0498852	1.532
162.058	0.0516446	3.4257
753.461	0.0529508	3.7561
498.232	0.0531081	10.449
498.232	0.0540175	6.8267
203.15	0.0540654	6.1593
130.965	0.0561875	0.73808
197.081	0.0579195	2.8853
761.322	0.0579279	3.611
903.48	0.0600044	2.7793
135.101	0.0602327	0.39861
197.1	0.0636947	1.5977
317.195	0.0653056	-3.4381
343.138	0.0683498	4.3226
247.014	0.0683721	3.3943
308.09	0.0685749	-7.5796
217.096	0.068614	5.2321
189.037	0.06903	2.2712
292.102	0.0746324	-6.439
169.097	0.075285	-0.88917
251.069	0.0762293	-2.9332
371.22	0.0765593	5.2099
758.815	0.0804322	3.3952
971.468	0.0805186	3.1253
365.303	0.085342	0.039947
238.044	0.0872418	-1.0411
203.164	0.0904737	0.3583
227.091	0.0925784	1.4536
161.04	0.0941538	0.44048
301.127	0.0953749	1.2195
196.961	0.0999365	4.0064
293.195	0.104354	0.35543
348.069	0.111264	2.2981
105.066	0.113686	3.1213
177.134	0.113708	-0.84111
145.122	0.121604	0.70634
223.012	0.123196	0.52497
326.232	0.123708	0.25972
250.179	0.126173	-1.2636
242.138	0.137844	2.0291
604.368	0.140818	-0.30048
224.144	0.142123	-0.7076
433.206	0.14549	1.9799
271.201	0.147976	1.3583
305.09	0.167884	0.31932
323.169	0.179924	1.8291
646.487	0.188188	-0.26918
195.086	0.192315	0.668
175.107	0.227509	0.52826
169.146	0.236632	0.72625
164.143	0.246168	-0.0033476
222.147	0.257106	-0.11195
101.024	0.270562	0.64363
324.058	0.281312	2.0112
491.266	0.28685	1.411
289.112	0.288342	1.3657
233.101	0.295706	-0.5848
259.085	0.310113	0.33114
624.393	0.358051	1.2334
145.072	0.363667	0.4504
599.459	0.424043	0.27906
226.164	0.441415	1.0322
164.091	0.479857	0.54901
187.036	0.498442	1.1629
239.022	0.513227	0.39038
197.177	0.539214	0.95798
236.163	0.551699	0.37461
112.087	0.580525	0.36878
150.058	0.588354	1.0714
141.113	0.626072	0.3642
199.144	0.688611	0.58413
325.163	0.724903	0.68295
113.032	0.736408	1.3358
170.996	0.75713	0.91068
205.097	0.76825	0.8616
83.0609	0.774817	0.98923
161.153	0.791071	0.95198
154.058	0.802274	1.078
388.196	0.802283	1.0435
178.107	0.844583	0.5906
178.107	0.93154	0.7591
188.07	0.939344	1.0276
